# Supplementary material for: The Response of Chromosomally Engineered Durum Wheat-Thinopyrum ponticum Recombinant Lines to the Application of Heat and Water-Deficit Stresses: Effects on Physiological, Biochemical and Yield-Related Traits
Source: Plants (Basel). 2023 Feb 5;12(4):704. doi: 10.3390/plants12040704 (PMC9965029; doi:10.3390/plants12040704)
Supplement: Supplementary file 1 [file plants-12-00704-s001.zip]

Archive with 1 entries (1 files):
- plants-2139844-supplementary.xlsx
