# Supplementary material for: The Response of Chromosomally Engineered Durum Wheat-Thinopyrum ponticum Recombinant Lines to the Application of Heat and Water-Deficit Stresses: Effects on Physiological, Biochemical and Yield-Related Traits
Source: Plants (Basel). 2023 Feb 5;12(4):704. doi: 10.3390/plants12040704 (PMC9965029; doi:10.3390/plants12040704)
Supplement: Supplementary file 1 [file plants-12-00704-s001.zip › plants-2139844-supplementary.xlsx]

## Sheet: Trait legend
Supplementary materials
The response of chromosomally engineered durum wheat-Thinopyrum ponticum recombinant lines to the application of heat and water-deficit stresses: effects on physiological, biochemical and yield-related traits
Giovenali G., Kuzmanović L., Capoccioni A., Ceoloni C.
	Trait legend
	RWC	Relative water content (FL-1)
	SC	Stomatal conductance
	TL	Flag leaf (FL) temperature
	SPAD	Clorophyll content
	Fv/Fm	Max photochemical efficiency of PSII
	Fv/F0	Potential photochemical efficiency of PSII
	PI	Performance index
	Pro-FL	Proline content in FL
	Pro-SP	Proline content in spike
	H	Plant height
	GNS1	Grain number/spike (main culm)
	GNSL1	Grain number/spikelet (main culm)
	SFI1	Spike fertility index (main culm)
	TGW1	Thoudand grain weight (main culm)
	GYS1	Grain yield/spike (main culm)
	GNS	Grain number/spike (whole plant)
	GNSL	Grain number/spikelet (whole plant)
	SFI	Spike fertility index (whole plant)
	GYS	Grain yield/spike (whole plant)
	TNP	Tiller number/plant
	PTP	Productive tiller number/plant
	GNP	Grain number/plant
	TGW	Thousand grain weight (whole plant)
	GYP	Grain yield/plant

## Sheet: HEAT- Tables S1-S4
Table S1. Heat stress experiment: statistical comparison for G effect performed between the NIRLs ("+" vs. "−")
Trait	R5+		R5-		R112+		R112-		R23+		R23-
	Mean	Tukey	Mean	Tukey	Mean	Tukey	Mean	Tukey	Mean	Tukey	Mean	Tukey
RWC	0.967	a	0.956	b	0.973	a	0.959	b	0.947	b	0.97	a
SC	288.175	a	215.452	b	221.307	b	297.129	a	292.411	ab	236.572	ab
TL	21.307	ns	21.644	ns	21.914	ns	21.436	ns	21.673	ns	21.686	ns
SPAD	55.885	c	58.877	ab	56.863	bc	59.43	a	48.011	e	53.573	d
Fv/Fm	0.842	ns	0.841	ns	0.842	ns	0.839	ns	0.839	ns	0.845	ns
Fv/F0	5.352	ns	5.335	ns	5.291	ns	5.202	ns	5.222	ns	5.425	ns
PI	11.759	bc	11.636	c	12.596	abc	11.816	bc	13.213	ab	14.124	a
Pro-FL	7.13	ns	5.663	ns	4.793	ns	5.475	ns	4.693	ns	5.832	ns
Pro-SP	84.053	c	103.699	bc	101.24	bc	109.521	ab	127.61	a	80.582	c
GNS1	37.632	ns	39.45	ns	40.8	ns	40.25	ns	41.774	ns	35.85	ns
GNSL1	2.734	ab	2.735	ab	2.766	a	2.924	a	2.83	ab	2.364	b
SFI1	80.844	ab	92.056	a	83.138	a	91.817	a	93.536	a	69.609	b
TGW1	49.185	ab	41.192	c	45.555	abc	43.771	bc	39.793	c	49.543	a
GYS1	1.844	ns	1.601	ns	1.848	ns	1.748	ns	1.651	ns	1.765	ns
GNS	31.611	ab	32.407	ab	33.289	a	32.747	ab	32.728	ab	28.612	b
GNSL	2.346	a	2.307	a	2.392	a	2.431	a	2.313	a	1.988	b
SFI	83.739	b	93.291	ab	91.199	b	88.237	b	102.814	a	73.5	c
GYS	1.472	a	1.269	ab	1.302	ab	1.31	ab	1.224	b	1.333	ab
TNP	3.632	ab	4.053	ab	3.92	ab	3.621	ab	4.226	a	3.659	b
PTP	3.211	abc	3.526	ab	2.92	bc	3.241	abc	3.71	a	2.927	c
GNP	101.583	a	99.774	a	95.125	ab	97.793	a	113.871	a	80.927	b
TGW	47.939	a	40.965	b	41.327	b	40.756	b	39.083	b	47.912	a
GYP	4.504	a	3.755	b	3.728	b	3.897	b	4.299	ab	3.792	b
H	59.668	c	55.577	c	56.032	c	56.422	c	71.172	b	76.367	a
Table S2. Heat stress experiment: statistical comparison for G effect performed between the NIRLs+ and cv. Margherita
Trait	R5+		R112+		R23+		MARGHERITA
	Mean	Tukey	Mean	Tukey	Mean	Tukey	Mean	Tukey
RWC	0.967	a	0.973	a	0.947	b	0.954	b
SC	288.175	b	221.307	c	292.411	bc	347.443	a
TL	21.307	b	21.914	ab	21.673	ab	22.131	a
SPAD	55.885	a	56.863	a	48.011	b	57.387	a
Fv/Fm	0.842	ns	0.842	ns	0.839	ns	0.843	ns
Fv/F0	5.352	ns	5.291	ns	5.222	ns	5.329	ns
PI	11.759	b	12.596	ab	13.213	a	11.604	b
Pro-FL	7.13	ab	4.793	b	4.693	b	7.935	a
Pro-SP	84.053	bc	101.24	b	127.61	a	70.221	c
GNS1	37.632	ab	40.8	a	41.774	a	35.696	b
GNSL1	2.734	ns	2.766	ns	2.83	ns	2.523	ns
SFI1	80.844	a	83.138	a	93.536	a	62.504	b
TGW1	49.185	ab	45.555	b	39.793	c	53.103	a
GYS1	1.844	ab	1.848	a	1.651	b	1.867	a
GNS	31.611	ab	33.289	a	32.728	ab	30.384	b
GNSL	2.346	ab	2.392	a	2.313	ab	2.171	b
SFI	83.739	b	91.199	b	102.814	a	64.063	c
GYS	1.472	ab	1.302	bc	1.224	c	1.521	a
TNP	3.632	ns	3.92	ns	4.226	ns	3.8	ns
PTP	3.211	ab	2.92	b	3.71	a	3.75	a
GNP	101.583	ns	95.125	ns	113.871	ns	108.5	ns
TGW	47.939	a	41.327	b	39.083	b	51.393	a
GYP	4.504	b	3.728	c	4.299	bc	5.369	a
H	59.668	c	56.032	d	71.172	a	65.308	b
Table S3. Heat stress experiment: statistical comparison for genotype x treatment (G × T) effect performed between the NIRLs ("+" vs. "−")
Trait	R5+				R5-				R112+				R112-				R23+				R23-
	CONTROL		HEAT		CONTROL		HEAT		CONTROL		HEAT		CONTROL		HEAT		CONTROL		HEAT		CONTROL		HEAT
	Mean	Tukey	Mean	Tukey	Mean	Tukey	Mean	Tukey	Mean	Tukey	Mean	Tukey	Mean	Tukey	Mean	Tukey	Mean	Tukey	Mean	Tukey	Mean	Tukey	Mean	Tukey
RWC	0.965	bcd	0.969	abc	0.961	cd	0.95	de	0.969	abc	0.977	ab	0.949	de	0.965	bcd	0.953	de	0.942	e	0.982	a	0.958	cd
SC	356.5	a	212.259	cd	258.145	bc	137.18	d	259.59	bc	166.617	cd	362.933	a	223.1	cd	334.29	ab	177.243	cd	236.127	cd	237.271	cd
TL	21.558	ns	21.075	ns	21.425	ns	21.863	ns	22.188	ns	21.709	ns	21.346	ns	21.544	ns	21.188	ns	22.037	ns	21.256	ns	22.3	ns
SPAD	57.3	bc	54.707	cd	58.723	b	59.032	ab	57.341	bc	56.513	bc	62.046	a	57.015	bc	48.908	e	47.619	e	53.327	d	53.929	cd
Fv/Fm	0.841	ns	0.842	ns	0.841	ns	0.842	ns	0.842	ns	0.842	ns	0.838	ns	0.841	ns	0.835	ns	0.843	ns	0.842	ns	0.848	ns
Fv/F0	5.36	ns	5.345	ns	5.321	ns	5.35	ns	5.298	ns	5.284	ns	5.145	ns	5.258	ns	5.076	ns	5.339	ns	5.319	ns	5.543	ns
PI	12.521	bc	11.073	c	11.904	bc	11.367	c	12.654	abc	12.538	bc	11.875	bc	11.758	bc	12.33	bc	13.92	ab	13.012	abc	14.989	a
Pro-FL	4.29	ns	9.97	ns	3.758	ns	7.25	ns	3.188	ns	6.13	ns	4.484	ns	6.183	ns	3.082	ns	5.844	ns	4.96	ns	6.53	ns
Pro-SP	85.93	abc	72.346	bc	105.688	ab	101.71	abc	94.142	abc	108.338	ab	116.59	a	102.452	ab	125.468	a	129.752	a	101.767	abc	63.634	c
GNS1	38	abc	37.125	abc	41.545	ab	36.889	abc	39.6	abc	42.6	ab	40.308	abc	40.2	abc	44.091	a	36.111	bc	34.467	c	40	abc
GNSL1	2.713	ab	2.764	ab	2.867	a	2.573	ab	2.712	ab	2.848	a	2.952	a	2.899	a	2.961	a	2.508	ab	2.29	b	2.586	ab
SFI1	79.001	cde	83.377	abcde	98.364	ab	84.347	abcde	81.291	bcde	85.907	abcd	90.376	abc	93.066	abc	98.675	a	81.33	abcde	69.041	e	71.313	de
TGW1	48.405	ns	50.259	ns	37.077	ns	46.221	ns	46.997	ns	43.392	ns	43.298	ns	44.181	ns	39.629	ns	40.193	ns	49.419	ns	49.914	ns
GYS1	1.839	ab	1.851	ab	1.525	ab	1.696	ab	1.849	ab	1.847	ab	1.718	ab	1.774	ab	1.744	ab	1.423	b	1.694	ab	1.977	a
GNS	33.065	ns	29.652	ns	33.743	ns	30.458	ns	32.92	ns	34	ns	34.256	ns	31.125	ns	33.951	ns	29.594	ns	28.275	ns	29.84	ns
GNSL	2.438	ns	2.221	ns	2.409	ns	2.157	ns	2.399	ns	2.377	ns	2.533	ns	2.322	ns	2.391	ns	2.114	ns	1.96	ns	2.09	ns
SFI	81.189	cde	87.177	bcd	100.178	ab	83.247	cde	92.152	bc	89.367	bcd	91.906	bc	84.293	cd	107.216	a	91.534	bc	72.878	e	75.764	de
GYS	1.577	ns	1.331	ns	1.223	ns	1.336	ns	1.261	ns	1.38	ns	1.288	ns	1.334	ns	1.254	ns	1.148	ns	1.313	ns	1.406	ns
TNP	3.636	ab	3.625	ab	4	ab	4.125	ab	4	ab	3.778	ab	3.786	ab	3.467	b	4.6	a	3.545	b	3.933	ab	2.909	b
PTP	3.182	ns	3.25	ns	3.545	ns	3.5	ns	2.938	ns	2.889	ns	3.357	ns	3.133	ns	3.85	ns	3.455	ns	3.067	ns	2.545	ns
GNP	101.636	bc	101.5	bc	110.727	ab	84.714	bc	96.133	bc	93.333	bc	109	ab	87.333	bc	126.15	a	91.545	bc	82.4	c	76.909	c
TGW	48.445	ns	47.245	ns	36.325	ns	46.637	ns	40.899	ns	42.087	ns	37.799	ns	43.517	ns	38.916	ns	39.387	ns	47.842	ns	48.103	ns
GYP	4.724	a	4.201	ab	3.748	b	3.762	b	3.666	b	3.838	b	4.057	ab	3.747	b	4.732	a	3.512	b	3.842	b	3.656	b
H	60.306	ns	58.682	ns	55.7	ns	55.409	ns	57.111	ns	54.538	ns	56.925	ns	55.583	ns	73.023	ns	67.1	ns	77.959	ns	71.458	ns
Table S4. Heat stress experiment: statistical comparison for G × T effect performed between the NIRLs+ and cv. Margherita
Trait	R5+				R112+				R23+				MARGHERITA
	CONTROL		HEAT		CONTROL		HEAT		CONTROL		HEAT		CONTROL		HEAT
	Mean	Tukey	Mean	Tukey	Mean	Tukey	Mean	Tukey	Mean	Tukey	Mean	Tukey	Mean	Tukey	Mean	Tukey
RWC	0.965	ab	0.969	a	0.969	a	0.977	a	0.953	bc	0.942	c	0.944	c	0.964	ab
SC	356.5	b	212.259	de	259.59	cd	166.617	e	334.29	bc	177.243	de	521.973	a	234.512	de
TL	21.558	bc	21.075	bc	22.188	ab	21.709	bc	21.188	bc	22.037	b	23.378	a	20.729	c
SPAD	57.3	ns	54.707	ns	57.341	ns	56.513	ns	48.908	ns	47.619	ns	58.233	ns	56.5	ns
Fv/Fm	0.841	ns	0.842	ns	0.842	ns	0.842	ns	0.835	ns	0.843	ns	0.844	ns	0.841	ns
Fv/F0	5.36	ns	5.345	ns	5.298	ns	5.284	ns	5.076	ns	5.339	ns	5.333	ns	5.324	ns
PI	12.521	ab	11.073	b	12.654	ab	12.538	ab	12.33	ab	13.92	a	12.059	ab	11.098	b
Pro-FL	4.29	ns	9.97	ns	3.188	ns	6.13	ns	3.082	ns	5.844	ns	5.21	ns	10.66	ns
Pro-SP	95.76	ns	72.346	ns	94.142	ns	108.338	ns	125.468	ns	129.752	ns	75.148	ns	64.308	ns
GNS1	38	abc	37.125	abc	39.6	ab	42.6	ab	44.091	a	36.111	bc	39	ab	31.4	c
GNSL1	2.713	ab	2.764	ab	2.712	ab	2.848	a	2.961	a	2.508	ab	2.722	ab	2.265	b
SFI1	79.001	b	83.377	ab	81.291	b	85.907	ab	98.675	a	81.33	ab	72.682	b	49.274	c
TGW1	48.405	b	50.259	ab	46.997	b	43.392	bc	39.629	c	40.193	bc	47.838	b	59.948	a
GYS1	1.839	ns	1.851	ns	1.849	ns	1.847	ns	1.744	ns	1.423	ns	1.862	ns	1.873	ns
GNS	33.065	a	29.652	ab	32.92	a	34	a	33.951	a	29.594	ab	32.978	a	25.963	b
GNSL	2.438	a	2.221	ab	2.399	a	2.377	a	2.391	a	2.114	ab	2.37	a	1.833	b
SFI	81.189	bc	87.177	bc	92.152	b	89.367	b	107.216	a	91.534	b	73.456	c	48.06	d
GYS	1.577	ns	1.331	ns	1.261	ns	1.38	ns	1.254	ns	1.148	ns	1.516	ns	1.529	ns
TNP	3.636	ns	3.625	ns	4	ns	3.778	ns	4.6	ns	3.545	ns	3.917	ns	3.625	ns
PTP	3.182	ns	3.25	ns	2.938	ns	2.889	ns	3.85	ns	3.455	ns	3.917	ns	3.5	ns
GNP	101.636	bc	101.5	bc	96.133	c	93.333	c	126.15	a	91.545	c	125.25	ab	83.375	c
TGW	48.445	b	47.245	bc	40.899	bc	42.087	bc	38.916	c	39.387	bc	45.611	bc	60.066	a
GYP	4.724	b	4.201	bc	3.666	c	3.838	c	4.732	b	3.512	c	5.652	a	4.944	ab
H	60.306	ns	58.682	ns	57.111	ns	54.538	ns	73.023	ns	67.1	ns	65.333	ns	65.25	ns

## Sheet: WH3 - Tables S5-S8
Table S5.	Combined water-deficit + heat stress experiment, with 3 days of heat stress (WH3): statistical comparison for G effect performed between the NIRLs ("+" vs. "−")
Trait	R5+		R5-		R112+		R112-		R23+		R23-
	Mean	Tukey	Mean	Tukey	Mean	Tukey	Mean	Tukey	Mean	Tukey	Mean	Tukey
RWC	0.975	ns	0.977	ns	0.977	ns	0.975	ns	0.974	ns	0.976	ns
SC	267.72	ns	234.755	ns	231.123	ns	279.164	ns	241.77	ns	269.027	ns
TL	23.095	ns	23.4	ns	23.997	ns	23.1	ns	23.973	ns	23.652	ns
SPAD	50.167	ab	52.303	ab	48.235	b	54.173	a	41.269	c	39.721	c
Fv/Fm	0.834	b	0.838	ab	0.84	a	0.836	ab	0.835	b	0.834	b
Fv/F0	5.007	b	5.121	ab	5.242	a	5.088	ab	5.054	b	5.015	b
PI	14.12	ab	15.437	a	15.312	ab	15.123	ab	13.937	b	14.999	ab
WU	63.377	ns	58.267	ns	51.847	ns	54.756	ns	55.204	ns	59.78	ns
WUE	0.05	a	0.042	ab	0.047	a	0.047	a	0.045	ab	0.03	b
Pro-FL	3.907	ns	2.974	ns	2.805	ns	2.85	ns	2.617	ns	2.89	ns
Pro-SP	68.775	b	85.133	ab	72.468	ab	84.439	ab	100.168	a	81.277	ab
GNS1	35.778	a	35.733	a	36.813	a	32.933	a	34.688	a	25.588	b
GNSL1	2.582	a	2.641	a	2.473	a	2.465	a	2.447	a	1.758	b
SFI1	66.594	a	77.972	a	71.088	a	71.479	a	79.36	a	46.537	b
TGW1	51.881	ab	50.587	ab	45.186	bc	48.662	ab	39.096	c	54.31	a
GYS1	1.833	a	1.746	a	1.663	a	1.559	ab	1.356	b	1.342	b
GNS	31.188	a	28.036	a	33.478	a	29.333	a	34.087	a	24.926	b
GNSL	2.291	a	2.144	a	2.342	a	2.262	a	2.35	a	1.77	b
SFI	69.481	b	73.609	ab	74.862	ab	73.41	ab	90.754	a	51.512	c
GYS	1.546	a	1.335	ab	1.493	ab	1.368	ab	1.295	b	1.289	b
TNP	2.125	b	2.267	b	1.857	b	2	b	3.267	a	2.133	b
PTP	2.063	b	2.067	b	1.714	b	2	b	3.133	a	1.867	b
GNP	54.612	bc	59.545	b	55	bc	56.5	bc	92.571	a	43.267	c
TGW	50.514	ab	46.785	b	46.787	b	48.417	b	39.835	c	54.505	a
BM	7.626	c	8.155	c	9.186	bc	9.239	bc	12.553	a	10.635	ab
HI	0.325	ab	0.355	a	0.268	bc	0.307	ab	0.189	cd	0.156	d
GYP	2.749	b	2.778	b	2.402	b	2.632	b	3.861	a	2.174	b
H	54.644	b	53.067	b	53.307	b	53.981	b	69.293	a	69.867	a
Table S6.	Combined water-deficit + heat stress experiment, with 3 days of heat stress (WH3): statistical comparison for G effect performed between the NIRLs+ and cv. Margherita
Trait	R5+		R112+		R23+		MARGHERITA
	Mean	Tukey	Mean	Tukey	Mean	Tukey	Mean	Tukey
RWC	0.975	ns	0.977	ns	0.974	ns	0.974	ns
SC	267.72	b	231.123	b	241.77	b	324.048	a
TL	23.095	b	23.997	a	23.973	ab	23.736	ab
SPAD	50.167	a	48.235	a	41.269	b	52.794	a
Fv/Fm	0.834	b	0.84	a	0.835	b	0.835	b
Fv/F0	5.007	b	5.242	a	5.054	b	5.03	b
PI	14.12	ab	15.312	a	13.937	b	13.12	b
WU	63.377	b	51.847	c	55.204	bc	78.267	a
WUE	0.05	ns	0.047	ns	0.045	ns	0.05	ns
Pro-FL	3.907	a	2.805	ab	2.617	b	3.587	ab
Pro-SP	68.775	b	72.468	ab	100.168	a	67.825	b
GNS1	35.778	ns	36.813	ns	34.688	ns	34.529	ns
GNSL1	2.582	ns	2.473	ns	2.447	ns	2.759	ns
SFI1	66.594	ns	71.088	ns	79.36	ns	69.118	ns
TGW1	51.881	a	45.186	bc	39.096	c	48.495	ab
GYS1	1.833	a	1.663	a	1.356	b	1.665	a
GNS	31.188	ns	33.478	ns	34.087	ns	30.81	ns
GNSL	2.291	ns	2.342	ns	2.35	ns	2.396	ns
SFI	69.481	b	74.862	ab	90.754	a	70.329	b
GYS	1.546	a	1.493	a	1.295	b	1.409	ab
TNP	2.125	b	1.857	b	3.267	a	3	a
PTP	2.063	b	1.714	b	3.133	a	2.875	a
GNP	54.612	b	55	b	92.571	a	80.058	a
TGW	50.514	a	46.787	a	39.835	b	46.585	a
BM	7.626	c	9.186	bc	12.553	a	10.355	ab
HI	0.325	ab	0.268	bc	0.189	c	0.359	a
GYP	2.749	b	2.402	b	3.861	a	3.809	a
H	54.644	c	53.307	c	69.293	a	58.625	b
Table S7.	Combined water-deficit + heat stress experiment, with 3 days of heat stress (WH3): statistical comparison for genotype x treatment (G × T) effect performed between the NIRLs ("+" vs. "−")
Trait	R5+				R5-				R112+				R112-				R23+				R23-
	CONTROL		HEAT		CONTROL		HEAT		CONTROL		HEAT		CONTROL		HEAT		CONTROL		HEAT		CONTROL		HEAT
	Mean	Tukey	Mean	Tukey	Mean	Tukey	Mean	Tukey	Mean	Tukey	Mean	Tukey	Mean	Tukey	Mean	Tukey	Mean	Tukey	Mean	Tukey	Mean	Tukey	Mean	Tukey
RWC	0.98	ns	0.971	ns	0.974	ns	0.981	ns	0.975	ns	0.979	ns	0.969	ns	0.98	ns	0.969	ns	0.978	ns	0.977	ns	0.975	ns
SC	328.215	a	221.459	bcd	280.25	abcd	206.021	d	247.338	abcd	218.724	cd	291.1	abc	269.217	abcd	309.7	ab	197.615	d	271.343	abcd	267.321	abcd
TL	22.3	ns	23.578	ns	22.807	ns	23.795	ns	23.246	ns	24.511	ns	22.831	ns	23.267	ns	22.891	ns	24.564	ns	22.729	ns	24.332	ns
SPAD	51.26	a	49.386	a	52.4	a	52.248	a	48.807	ab	47.835	ab	54.238	a	54.13	a	47.036	abc	37.424	d	38.923	cd	40.369	bcd
Fv/Fm	0.834	ns	0.834	ns	0.84	ns	0.836	ns	0.838	ns	0.841	ns	0.837	ns	0.836	ns	0.834	ns	0.835	ns	0.833	ns	0.835	ns
Fv/F0	4.947	c	5.045	bc	5.247	ab	5.05	bc	5.145	abc	5.309	a	5.165	abc	5.035	bc	5.042	bc	5.062	bc	5.015	bc	5.015	bc
PI	14.471	ns	13.891	ns	15.957	ns	15.151	ns	15.154	ns	15.47	ns	15.309	ns	14.969	ns	14.377	ns	13.635	ns	14.663	ns	15.223	ns
WU	75.063	ab	49.354	de	66.003	abc	48.984	def	58.566	cde	45.128	ef	62.742	bcd	46.77	def	81.574	a	33.228	f	71.308	abc	48.252	def
WUE	0.043	a	0.057	a	0.04	a	0.044	a	0.048	a	0.046	a	0.04	a	0.054	a	0.058	a	0.033	ab	0.046	a	0.014	b
Pro-FL	2.61	b	4.88	a	2.802	b	3.26	ab	3.083	ab	2.527	b	2.503	b	3.11	ab	2.07	b	3.027	ab	3.373	ab	2.407	b
Pro-SP	85.932	ns	48.188	ns	105.688	ns	64.578	ns	94.142	ns	50.792	ns	116.59	ns	44.25	ns	125.468	ns	58	ns	101.767	ns	53.957	ns
GNS1	38.9	abc	31.875	bcd	41.25	ab	29.429	cde	42.375	a	31.25	bcde	37.125	abcd	28.143	de	43.3	a	20.333	ef	34.9	abcd	12.286	f
GNSL1	2.759	ab	2.361	abc	2.951	ab	2.287	abc	2.785	ab	2.16	bc	2.765	ab	2.121	bc	3.024	a	1.623	cd	2.422	abc	0.809	d
SFI1	70.605	bc	61.581	bc	78.771	ab	77.059	abc	76.409	abc	66.433	bc	80.48	ab	62.477	bc	97.997	a	48.298	c	67.004	bc	17.299	d
TGW1	50.955	ns	53.038	ns	45.791	ns	56.069	ns	45.097	ns	45.275	ns	43.925	ns	54.076	ns	37.901	ns	43.71	ns	50.575	ns	59.646	ns
GYS1	1.984	a	1.645	ab	1.889	ab	1.583	ab	1.914	ab	1.411	bc	1.631	ab	1.476	abc	1.651	ab	0.934	cd	1.762	ab	0.743	d
GNS	33.579	ab	27.692	bcd	37.818	ab	21.706	de	36.615	ab	29.4	bcd	34.385	ab	24.643	cd	39.25	a	22.286	de	31.278	bc	12.222	e
GNSL	2.448	a	2.061	ab	2.714	a	1.775	b	2.542	a	2.083	ab	2.573	a	1.974	ab	2.652	a	1.659	bc	2.225	ab	0.951	c
SFI	69.953	b	68.79	b	79.01	b	70.114	b	79.776	b	68.965	b	81.4	ab	66.561	b	99.116	a	69.154	b	68.553	b	20.9	c
GYS	1.647	ns	1.398	ns	1.715	ns	1.09	ns	1.65	ns	1.289	ns	1.502	ns	1.244	ns	1.45	ns	0.942	ns	1.569	ns	0.783	ns
TNP	2.111	b	2.143	b	1.75	b	2.857	b	1.857	b	1.857	b	1.875	b	2.125	b	4.25	a	2.143	b	2.125	b	2.143	b
PTP	2.111	b	2	b	1.75	b	2.429	b	1.857	b	1.571	b	1.875	b	2.125	b	4	a	2.143	b	2.125	b	1.571	b
GNP	60.433	b	47.129	b	58.125	b	61.167	b	65.143	b	44.857	b	61.625	b	51.375	b	144	a	41.143	bc	66	b	17.286	c
TGW	48.809	ns	52.707	ns	44.744	ns	49.507	ns	45.027	ns	48.547	ns	45.99	ns	50.844	ns	36.321	ns	43.85	ns	49.89	ns	59.78	ns
BM	8.921	bc	6.331	c	8.787	bc	7.614	bc	10.686	b	8.114	bc	9.73	bc	8.871	bc	16.14	a	9.479	bc	11.008	b	10.316	b
HI	0.322	ab	0.328	ab	0.323	ab	0.381	a	0.288	ab	0.253	b	0.295	ab	0.316	ab	0.305	ab	0.112	c	0.26	ab	0.07	c
GYP	2.953	b	2.487	bc	2.599	b	2.983	b	2.939	b	1.866	bc	2.801	b	2.464	bc	5.615	a	1.857	bc	3.169	b	1.037	c
H	55.111	ns	54.043	ns	53.125	ns	53	ns	55.329	ns	51.286	ns	54.712	ns	53.25	ns	71.425	ns	66.857	ns	68.875	ns	71	ns
Table S8.	Combined water-deficit + heat stress experiment, with 3 days of heat stress (WH3): statistical comparison for G × T effect performed between the NIRLs+ and cv. Margherita
Trait	R5+				R112+				R23+				MARGHERITA
	CONTROL		HEAT		CONTROL		HEAT		CONTROL		HEAT		CONTROL		HEAT
	Mean	Tukey	Mean	Tukey	Mean	Tukey	Mean	Tukey	Mean	Tukey	Mean	Tukey	Mean	Tukey	Mean	Tukey
RWC	0.98	ns	0.971	ns	0.975	ns	0.979	ns	0.969	ns	0.978	ns	0.97	ns	0.976	ns
SC	328.215	b	221.459	d	247.338	bcd	218.724	d	309.7	bc	197.615	d	433.308	a	236.64	cd
TL	22.3	ns	23.578	ns	23.246	ns	24.511	ns	22.891	ns	24.564	ns	22.814	ns	24.657	ns
SPAD	51.26	ns	49.386	ns	48.807	ns	47.835	ns	47.036	ns	37.424	ns	53.62	ns	52.019	ns
Fv/Fm	0.834	b	0.834	b	0.838	ab	0.841	a	0.834	b	0.835	b	0.837	ab	0.832	b
Fv/F0	4.947	ns	5.045	ns	5.145	ns	5.309	ns	5.042	ns	5.062	ns	5.073	ns	4.991	ns
PI	14.471	a	13.891	a	15.154	a	15.47	a	14.377	a	13.635	ab	14.416	a	11.905	b
WU	75.063	b	49.354	c	58.566	c	45.128	cd	81.574	ab	33.228	d	96.019	a	53.414	cd
WUE	0.043	ns	0.057	ns	0.048	ns	0.046	ns	0.058	ns	0.033	ns	0.049	ns	0.052	ns
Pro-FL	2.61	b	4.88	a	3.083	ab	2.527	b	2.07	b	3.027	b	2.973	b	4.2	ab
Pro-SP	85.932	b	48.188	c	94.142	ab	50.792	c	125.468	a	58	bc	75.148	bc	59.036	bc
GNS1	38.9	ab	31.875	b	42.375	a	31.25	b	43.3	a	20.333	c	36.2	ab	32.143	b
GNSL1	2.759	ab	2.361	abc	2.785	ab	2.16	bc	3.024	a	1.623	c	2.816	ab	2.679	ab
SFI1	70.605	bc	61.581	bc	76.409	ab	66.433	bc	97.997	a	48.298	c	72.343	b	64.51	bc
TGW1	50.955	ns	53.038	ns	45.097	ns	45.275	ns	37.901	ns	43.71	ns	48.423	ns	48.599	ns
GYS1	1.984	ns	1.645	ns	1.914	ns	1.411	ns	1.651	ns	0.934	ns	1.747	ns	1.549	ns
GNS	33.579	abc	27.692	bcd	36.615	ab	29.4	bcd	39.25	a	22.286	d	33.148	abc	26.6	cd
GNSL	2.448	ns	2.061	ns	2.542	ns	2.083	ns	2.652	ns	1.659	ns	2.539	ns	2.137	ns
SFI	69.953	b	68.79	b	79.776	b	68.965	b	99.116	a	69.154	b	74.026	b	63.673	b
GYS	1.647	ns	1.398	ns	1.65	ns	1.289	ns	1.45	ns	0.942	ns	1.504	ns	1.237	ns
TNP	2.111	b	2.143	b	1.857	b	1.857	b	4.25	a	2.143	b	3.111	ab	3	b
PTP	2.111	bc	2	bc	1.857	bc	1.571	c	4	a	2.143	bc	3	ab	2.714	bc
GNP	60.433	c	47.129	c	65.143	c	44.857	c	144	a	41.143	c	91.25	b	65.667	bc
TGW	48.809	ns	52.707	ns	45.027	ns	48.547	ns	36.321	ns	43.85	ns	45.393	ns	48.117	ns
BM	8.921	bcd	6.331	d	10.686	bc	8.114	cd	16.14	a	9.479	bcd	11.436	b	8.733	bcd
HI	0.322	ab	0.328	ab	0.288	b	0.253	b	0.305	ab	0.112	c	0.389	a	0.292	ab
GYP	2.953	bc	2.487	c	2.939	bc	1.866	c	5.615	a	1.857	c	4.39	ab	3.063	bc
H	55.111	ns	54.043	ns	55.329	ns	51.286	ns	71.425	ns	66.857	ns	57	ns	60.714	ns

## Sheet: WH7 - Tables S9-S12
Table S9.	Combined water-deficit + heat stress experiment, with 7 days of heat stress (WH7): statistical comparison for G effect performed between the NIRLs ("+" vs. "−")
Trait	R5+		R5-		R112+		R112-		R23+		R23-
	Mean	Tukey	Mean	Tukey	Mean	Tukey	Mean	Tukey	Mean	Tukey	Mean	Tukey
RWC	0.971	ns	0.976	ns	0.96	ns	0.975	ns	0.964	ns	0.962	ns
SC	229.214	a	239.458	a	203.4	ab	251.29	a	176.491	b	218.539	ab
TL	23.909	ns	23.581	ns	23.353	ns	23.686	ns	24.107	ns	23.626	ns
SPAD	46.645	b	51.291	a	45.465	b	52.314	a	42.148	bc	40.017	c
Fv/Fm	0.834	ns	0.834	ns	0.836	ns	0.835	ns	0.832	ns	0.834	ns
Fv/F0	5	ns	5.03	ns	5.091	ns	5.07	ns	4.919	ns	5.048	ns
PI	14.063	ns	15.073	ns	14.81	ns	14.808	ns	13.901	ns	14.618	ns
WU	63.497	ab	55.158	b	56.938	ab	55.509	b	59.737	ab	65.878	a
WUE	0.046	a	0.044	a	0.037	ab	0.047	a	0.041	ab	0.028	b
Pro-FL	4.442	a	3.207	ab	3.007	ab	2.535	b	3.258	ab	2.245	b
GNS1	33.8	a	35.895	a	32.111	a	32.947	a	32.632	a	24.4	b
GNSL1	2.461	ab	2.623	a	2.162	b	2.487	ab	2.326	ab	1.696	c
SFI1	69.653	a	71.882	a	62.398	a	74.267	a	77.338	a	44.668	b
TGW1	50.628	ab	45.251	b	45.735	b	45.68	b	37.927	c	52.254	a
GYS1	1.704	a	1.611	a	1.467	ab	1.486	ab	1.219	bc	1.257	c
GNS	27.744	ab	31.808	a	26.613	ab	28.156	ab	31.038	ab	25.032	b
GNSL	2.108	ab	2.353	a	1.902	bc	2.153	ab	2.157	bc	1.779	c
SFI	68.017	a	69.836	a	66.18	a	71.006	a	81.775	a	52.247	b
GYS	1.37	a	1.439	a	1.193	ab	1.275	a	1.148	b	1.265	ab
TNP	2.211	b	1.778	b	2.118	b	1.944	b	3.167	a	2	b
PTP	2.211	b	1.667	b	1.941	b	1.889	b	3	a	1.824	b
GNP	53.626	b	48.667	b	49.706	b	51.056	b	84.653	a	42.176	b
TGW	50.305	ab	45.979	c	47.534	abc	46.456	bc	37.92	d	51.607	a
BM	8.392	c	7.832	c	8.494	bc	8.946	bc	11.726	a	10.584	ab
HI	0.323	a	0.295	ab	0.263	ab	0.284	ab	0.251	b	0.169	c
GYP	2.644	ab	2.222	b	2.238	b	2.377	b	3.259	a	2.054	b
H	54.368	b	53.056	b	52.194	b	54.706	b	66.189	a	67.706	a
Table S10.	Combined water-deficit + heat stress experiment, with 7 days of heat stress (WH7): statistical comparison for G effect performed between the NIRLs+ and cv. Margherita
Trait	R5+		R112+		R23+		MARGHERITA
	Mean	Tukey	Mean	Tukey	Mean	Tukey	Mean	Tukey
RWC	0.971	ns	0.96	ns	0.964	ns	0.961	ns
SC	229.214	ab	203.4	bc	176.491	c	281.376	a
TL	23.909	a	23.353	ab	24.107	a	22.67	b
SPAD	46.645	ab	45.465	b	42.148	b	51.29	a
Fv/Fm	0.834	ns	0.836	ns	0.832	ns	0.835	ns
Fv/F0	5	ns	5.091	ns	4.919	ns	5.057	ns
PI	14.063	ns	14.81	ns	13.901	ns	14.238	ns
WU	63.497	b	56.938	b	59.737	b	81.903	a
WUE	0.046	ns	0.037	ns	0.041	ns	0.041	ns
Pro-FL	4.442	ab	3.007	b	3.258	ab	4.67	a
GNS1	33.8	ns	32.111	ns	32.632	ns	32.474	ns
GNSL1	2.461	ns	2.162	ns	2.326	ns	2.495	ns
SFI1	69.653	ns	62.398	ns	77.338	ns	71.492	ns
TGW1	50.628	a	45.735	a	37.927	b	48.418	a
GYS1	1.704	a	1.467	a	1.219	b	1.545	a
GNS	27.744	ns	26.613	ns	31.038	ns	27.667	ns
GNSL	2.108	ns	1.902	ns	2.157	ns	2.117	ns
SFI	68.017	ab	66.18	ab	81.775	a	66.701	b
GYS	1.37	a	1.193	ab	1.148	b	1.272	ab
TNP	2.211	b	2.118	b	3.167	a	2.941	a
PTP	2.211	bc	1.941	c	3	a	2.765	ab
GNP	53.626	c	49.706	c	84.653	a	70.309	b
TGW	50.305	a	47.534	ab	37.92	c	46.305	b
BM	8.392	b	8.494	b	11.726	a	9.668	ab
HI	0.323	ab	0.263	ab	0.251	b	0.349	a
GYP	2.644	ab	2.238	b	3.259	a	3.321	a
H	54.368	b	52.194	b	66.189	a	54.588	b
Table S11.	Combined water-deficit + heat stress experiment, with 7 days of heat stress (WH7): statistical comparison for genotype x treatment (G × T) effect performed between the NIRLs ("+" vs. "−")
Trait	R5+				R5-				R112+				R112-				R23+				R23-
	CONTROL		HEAT		CONTROL		HEAT		CONTROL		HEAT		CONTROL		HEAT		CONTROL		HEAT		CONTROL		HEAT
	Mean	Tukey	Mean	Tukey	Mean	Tukey	Mean	Tukey	Mean	Tukey	Mean	Tukey	Mean	Tukey	Mean	Tukey	Mean	Tukey	Mean	Tukey	Mean	Tukey	Mean	Tukey
RWC	0.974	ns	0.969	ns	0.975	ns	0.976	ns	0.967	ns	0.953	ns	0.967	ns	0.983	ns	0.965	ns	0.963	ns	0.966	ns	0.959	ns
SC	316.491	ab	141.936	d	345.48	a	121.656	d	253.336	bc	142.367	d	315.055	ab	173.356	cd	257.642	bc	87.964	d	277.364	ab	164.617	d
TL	22.718	bc	25.1	a	22.11	c	25.2	a	23	abc	23.631	abc	23.563	abc	23.8	abc	23.391	abc	24.967	ab	23.19	abc	23.969	abc
SPAD	50.31	abc	42.98	cde	52.54	ab	50.331	abc	47.21	bcd	44.123	cde	55.64	a	49.291	abc	47.044	bcd	38.475	e	38.945	e	41	de
Fv/Fm	0.83	ns	0.837	ns	0.834	ns	0.834	ns	0.835	ns	0.836	ns	0.833	ns	0.838	ns	0.83	ns	0.834	ns	0.831	ns	0.837	ns
Fv/F0	4.869	ns	5.11	ns	5.035	ns	5.024	ns	5.069	ns	5.121	ns	4.994	ns	5.162	ns	4.824	ns	5.022	ns	4.937	ns	5.133	ns
PI	12.916	ns	15.417	ns	14.804	ns	15.409	ns	14.203	ns	15.644	ns	14.422	ns	15.232	ns	13.141	ns	14.592	ns	14.375	ns	14.934	ns
WU	75.063	ab	51.93	defg	66.003	bcd	45.863	fg	58.566	cdef	55.31	def	62.742	bcde	48.276	efg	81.574	a	41.54	g	71.308	abc	60.448	bcdef
WUE	0.043	abc	0.052	ab	0.04	abc	0.041	ab	0.048	ab	0.03	bcd	0.04	abc	0.046	a	0.058	a	0.023	cd	0.046	abc	0.01	d
Pro-FL	2.443	ns	5.642	ns	2.657	ns	3.62	ns	2.22	ns	3.598	ns	1.627	ns	3.08	ns	2.26	ns	4.257	ns	2.237	ns	2.252	ns
GNS1	38.9	abc	28.7	def	41.25	ab	32	bcde	42.375	a	23.9	ef	37.125	abcd	29.909	cdef	43.3	a	20.778	fg	34.9	abcd	13.9	g
GNSL1	2.759	abc	2.162	cde	2.951	ab	2.384	abc	2.785	abc	1.663	de	2.765	abc	2.285	bcd	3.024	a	1.55	ef	2.422	abc	0.969	f
SFI1	70.605	bc	68.7	bc	78.771	ab	66.872	bc	76.409	abc	52.59	c	80.48	ab	70.314	bc	97.997	a	51.514	c	67.004	bc	22.332	d
TGW1	50.955	ns	50.301	ns	45.791	ns	44.857	ns	45.097	ns	46.245	ns	43.925	ns	46.956	ns	37.901	ns	37.956	ns	50.575	ns	53.932	ns
GYS1	1.984	a	1.425	bcd	1.889	ab	1.409	cd	1.914	a	1.11	de	1.631	abc	1.38	cd	1.651	abc	0.739	e	1.762	abc	0.752	e
GNS	33.579	ab	22.2	de	37.818	ab	27.4	bcd	36.615	ab	19.389	de	34.385	ab	23.895	cde	39.25	a	17.9	e	31.278	bc	16.385	e
GNSL	2.448	ab	1.786	cde	2.714	a	2.088	abc	2.542	a	1.44	de	2.573	a	1.866	bcd	2.652	a	1.365	de	2.225	abc	1.162	e
SFI	69.953	bc	66.177	bc	79.01	b	63.108	bc	79.776	b	57.116	c	81.4	ab	64.442	bc	99.116	a	53.481	c	68.553	bc	25.564	d
GYS	1.647	ns	1.107	ns	1.715	ns	1.237	ns	1.65	ns	0.862	ns	1.502	ns	1.119	ns	1.45	ns	0.665	ns	1.569	ns	0.842	ns
TNP	2.111	b	2.3	b	1.75	b	1.8	b	1.857	b	2.3	b	1.875	b	2	b	4.25	a	2.3	b	2.125	b	1.889	b
PTP	2.111	b	2.3	b	1.75	b	1.6	b	1.857	b	2	b	1.875	b	1.9	b	4	a	2.2	b	2.125	b	1.556	b
GNP	60.433	bcde	47.5	bcde	58.125	bcde	41.1	def	65.143	bc	38.9	ef	61.625	bcd	42.6	cdef	144	a	43.11	cde	66	b	21	f
TGW	48.809	ns	51.652	ns	44.744	ns	46.968	ns	45.027	ns	49.288	ns	45.99	ns	46.828	ns	36.321	ns	39.199	ns	49.89	ns	53.133	ns
BM	8.921	bcd	7.775	bcd	8.787	bcd	7.014	cd	10.686	bc	6.929	d	9.73	bcd	8.357	bcd	16.14	a	6.43	d	11.008	b	10.16	bcd
HI	0.322	a	0.324	a	0.323	a	0.27	ab	0.288	ab	0.246	ab	0.295	ab	0.275	ab	0.305	ab	0.198	b	0.26	ab	0.078	c
GYP	2.953	bc	2.365	bcd	2.599	bcd	1.921	cde	2.939	bcd	1.748	de	2.801	bcd	2.038	bcde	5.615	a	1.164	e	3.169	b	1.062	e
H	55.111	d	53.7	d	53.125	d	53	d	55.329	cd	50	d	54.712	d	54.7	d	71.425	a	62	bc	68.875	ab	66.667	ab
Table S12.	Combined water-deficit + heat stress experiment, with 7 days of heat stress (WH7): statistical comparison for G × T effect performed between the NIRLs+ and cv. Margherita
Trait	R5+				R112+				R23+				MARGHERITA
	CONTROL		HEAT		CONTROL		HEAT		CONTROL		HEAT		CONTROL		HEAT
	Mean	Tukey	Mean	Tukey	Mean	Tukey	Mean	Tukey	Mean	Tukey	Mean	Tukey	Mean	Tukey	Mean	Tukey
RWC	0.974	ns	0.969	ns	0.967	ns	0.953	ns	0.965	ns	0.963	ns	0.973	ns	0.946	ns
SC	316.491	ns	141.936	ns	253.336	ns	142.367	ns	257.642	ns	87.964	ns	377.817	ns	152.789	ns
TL	22.718	ns	25.1	ns	23	ns	23.631	ns	23.391	ns	24.967	ns	21.95	ns	23.39	ns
SPAD	50.31	ns	42.98	ns	47.21	ns	44.123	ns	47.044	ns	38.475	ns	52.57	ns	50.127	ns
Fv/Fm	0.83	ns	0.837	ns	0.835	ns	0.836	ns	0.83	ns	0.834	ns	0.834	ns	0.836	ns
Fv/F0	4.869	ns	5.11	ns	5.069	ns	5.121	ns	4.824	ns	5.022	ns	5.023	ns	5.098	ns
PI	12.916	b	15.417	a	14.203	ab	15.644	a	13.141	ab	14.592	ab	14.989	ab	13.337	ab
WU	75.063	b	51.93	cd	58.566	c	55.31	c	81.574	b	41.54	d	96.019	a	62.142	c
WUE	0.043	abcd	0.052	abc	0.048	abc	0.03	cd	0.058	a	0.023	d	0.049	ab	0.032	bcd
Pro-FL	2.443	ns	5.642	ns	2.22	ns	3.598	ns	2.26	ns	4.257	ns	3.462	ns	6.28	ns
GNS1	38.9	a	28.7	bc	42.375	a	23.9	c	43.3	a	20.778	c	36.2	ab	28.333	bc
GNSL1	2.759	ab	2.162	bc	2.785	ab	1.663	c	3.024	a	1.55	c	2.816	ab	2.138	bc
SFI1	70.605	bc	68.7	bc	76.409	ab	52.59	c	97.997	a	51.514	c	72.343	bc	70.547	bc
TGW1	50.955	ns	50.301	ns	45.097	ns	46.245	ns	37.901	ns	37.956	ns	48.423	ns	48.412	ns
GYS1	1.984	ns	1.425	ns	1.914	ns	1.11	ns	1.651	ns	0.739	ns	1.747	ns	1.321	ns
GNS	33.579	a	22.2	b	36.615	a	19.389	b	39.25	a	17.9	b	33.148	a	19.444	b
GNSL	2.448	ns	1.786	ns	2.542	ns	1.44	ns	2.652	ns	1.365	ns	2.539	ns	1.483	ns
SFI	69.953	bcd	66.177	bcd	79.776	b	57.116	cd	99.116	a	53.481	d	74.026	bc	54.341	d
GYS	1.647	ns	1.107	ns	1.65	ns	0.862	ns	1.45	ns	0.665	ns	1.504	ns	0.924	ns
TNP	2.111	bc	2.3	bc	1.857	c	2.3	bc	4.25	a	2.3	bc	3.111	ab	2.75	bc
PTP	2.111	b	2.3	b	1.857	b	2	b	4	a	2.2	b	3	ab	2.5	b
GNP	60.433	cd	47.5	cd	65.143	bc	38.9	d	144	a	43.11	cd	91.25	b	46.75	cd
TGW	48.809	ns	51.652	ns	45.027	ns	49.288	ns	36.321	ns	39.199	ns	45.393	ns	47.331	ns
BM	8.921	bcd	7.775	cd	10.686	bc	6.929	d	16.14	a	6.43	d	11.436	b	7.017	cd
HI	0.322	ns	0.324	ns	0.288	ns	0.246	ns	0.305	ns	0.198	ns	0.389	ns	0.26	ns
GYP	2.953	b	2.365	bc	2.939	b	1.748	bc	5.615	a	1.164	c	4.39	a	2.118	bc
H	55.111	cd	53.7	cd	55.329	cd	50	d	71.425	a	62	b	57	bc	51.875	cd

## Sheet: PCA - Table S13
Table S13. Correlations between five principal components' variants and main culm physiological/yield-related traits
(A) Control condition; (B) Heat stress treatment (HS);
(C) Water-deficit + heat stress for 3 days (WH3); (D) Water-deficit + heat stress for 7 days (WH7).
(A)
Principal components	PC1	PC2	PC3	PC4	PC5
GNS1	-0.592219	0.384029	0.580696	0.268933	-0.239414
GY1	0.243706	0.854828	0.396716	0.164404	0.0908419
SFI1	-0.73634	-0.32444	0.190209	0.0883476	0.252822
TGW1	0.717885	0.562784	-0.0351108	-0.0479439	0.295242
RWC	-0.440696	0.673399	-0.272345	-0.221025	0.147383
SPAD	0.779591	0.132534	0.000135844	-0.320776	-0.187994
PI	-0.214802	0.395971	-0.648556	0.518553	-0.257761
SC	0.598477	-0.293156	0.000134861	0.552409	0.377725
Pro-FL	0.801672	-0.211889	0.190803	0.189758	-0.323859
Eigenvalues	3.31664	2.05886	1.06321	0.871268	0.587723
Variance explained (%)	36.8515	22.8762	11.8134	9.68076	6.53026
Cumulative proportion of total variance	36.8515	59.7277	71.5411	81.2219	87.7522
(B)
Principal components	PC1	PC2	PC3	PC4	PC5
GNS1	-0.181062	0.935746	0.114253	-0.0296321	-0.126065
GY1	0.689055	0.595567	0.22232	-0.27618	-0.13602
SFI1	-0.637389	0.675288	0.0317142	0.164438	-0.0314499
TGW1	0.889159	-0.246024	0.0958216	-0.277764	-0.0356279
RWC	0.593784	0.632857	-0.0526382	0.242531	0.196666
SPAD	0.796241	0.265517	-0.144066	-0.180599	0.378401
PI	-0.672426	-0.1002	0.669397	-0.155791	0.174989
SC	0.739794	-0.226859	0.373958	0.416159	0.141886
Pro-FL	0.836408	-0.0938768	0.145795	0.148116	-0.385986
Eigenvalues	4.39006	2.28819	0.705386	0.492181	0.418256
Variance explained (%)	48.7784	25.4243	7.83762	5.46868	4.64729
Cumulative proportion of total variance	48.7784	74.2027	82.0403	87.509	92.1563
(C)
Principal components	PC1	PC2	PC3	PC4	PC5
GNS1	0.841339	0.399461	-0.0464156	0.0279781	-0.0918
GY1	0.889342	-0.14529	0.340099	0.140901	-0.120898
SFI1	0.626285	0.640267	-0.111714	-0.00970554	-0.157925
TGW1	0.455543	-0.670843	0.504106	0.201667	-0.0483348
RWC	-0.460175	0.547875	0.487872	0.249537	0.402502
SPAD	0.723066	0.222477	-0.405084	0.213889	0.305338
PI	-0.495414	0.44018	0.00353905	0.672234	-0.29061
SC	0.0823897	-0.708227	-0.406787	0.467484	0.116456
Pro-FL	0.884661	0.0739405	0.146481	0.0226707	0.13175
Eigenvalues	3.86797	2.09113	0.973481	0.840371	0.420934
Variance explained (%)	42.9774	23.2347	10.8165	9.33746	4.67704
Cumulative proportion of total variance	42.9774	66.2121	77.0286	86.3661	91.0431
(D)
Principal components	PC1	PC2	PC3	PC4	PC5
GNS1	0.903432	-0.170432	-0.136723	0.18875	-0.15458
GY1	0.845866	0.263987	0.222459	0.29866	-0.244835
SFI1	0.80901	-0.253711	-0.248487	-0.161547	-0.104396
TGW1	0.0522943	0.729295	0.560854	0.183787	-0.102839
RWC	0.611643	-0.544046	-0.0617682	0.0209369	0.410434
SPAD	0.148204	0.77167	-0.21954	0.12881	0.27114
PI	0.018821	-0.524865	0.667135	0.292037	0.329374
SC	0.438883	0.123604	0.531225	-0.690795	-0.00172784
Pro-FL	0.372599	0.729526	-0.183404	-0.0973746	0.375527
Eigenvalues	2.91679	2.40941	1.2574	0.773695	0.596796
Variance explained (%)	32.4087	26.7712	13.9711	8.59661	6.63107
Cumulative proportion of total variance	32.4087	59.1799	73.1511	81.7477	88.3787
